# Supplementary material for: Interrelational Proteomic Sequence Features Enhance Predictive Modeling: Application to COVID-19 Severity
Source: Biomedicines. 2026 Feb 6;14(2):378. doi: 10.3390/biomedicines14020378 (PMC12937695; doi:10.3390/biomedicines14020378)
Supplement: Supplementary file 1 [file biomedicines-14-00378-s001.zip]

Archive with 3 entries (3 files):
- Supplementary_Table_S1.xlsx
- Supplementary_Table_S2.xlsx
- Supplementary_Table_S3.xlsx
