# Supplementary material for: Interrelational Proteomic Sequence Features Enhance Predictive Modeling: Application to COVID-19 Severity
Source: Biomedicines. 2026 Feb 6;14(2):378. doi: 10.3390/biomedicines14020378 (PMC12937695; doi:10.3390/biomedicines14020378)
Supplement: Supplementary file 1 [file biomedicines-14-00378-s001.zip › Supplementary_Table_S1.xlsx]

## Sheet: Sheet1
Number	Feature	Input	Category	Description
1	SEQ_SQ	Protein Sequences	Sequence Statistics	Number of sequences. One sequence of amino acids is considered for each protein.
2	SEQ_LG	Protein Sequences	Sequence Statistics	Average length of protein's sequences.
3	SEQ_MX	Protein Sequences	Sequence Statistics	Maximum length in the protein's sequences.
4	SEQ_MN	Protein Sequences	Sequence Statistics	Minimum length in the protein's sequences.
5	SEQ_VA	Protein Sequences	Sequence Statistics	Variance of the length in the protein's sequences.
6	SEQ_PL	Protein Sequences	Amino Acid Types	Percentage of polar uncharged amino acids in protein's sequences.
7	SEQ_NP	Protein Sequences	Amino Acid Types	Percentage of non-polar aliphatic amino acids in protein's sequences.
8	SEQ_BS	Protein Sequences	Amino Acid Types	Percentage of basic positively-charged amino acids in protein's sequences.
9	SEQ_AR	Protein Sequences	Amino Acid Types	Percentage of aromatic positively-charged amino acids in protein's sequences.
10	SEQ_AC	Protein Sequences	Amino Acid Types	Percentage of negatively-charged amino acids in protein's sequences.
11	SEQ_PT	Protein Sequences	Functional Domains	Percentage of amino acids in protein's sequences included in any Pfam domains.
12	SEQ_PC	Protein Sequences	Functional Domains	Percentage of amino acids in protein's sequences included in any Pfam clan.
13	SEQ_DT	Protein Sequences	Functional Domains	Number of annotated domains per protein.
14	SEQ_DC	Protein Sequences	Functional Domains	Number of annotated Pfam clans per protein.
15	SEQ_CT	Protein Sequences	Functional Domains	Number of Pfam domains shared between each two proteins.
16	SEQ_CK	Protein Sequences	Functional Domains	Number of Pfam clans shared between each two proteins.
17	SEQ_HX	Protein Sequences	Secondary Structure	Percentage of amino acids in protein's sequences included in helix secondary structures.
18	SEQ_TD	Protein Sequences	Secondary Structure	Percentage of amino acids in protein's sequences included in beta-strand secondary structures.
19	SEQ_TN	Protein Sequences	Secondary Structure	Percentage of amino acids in protein's sequences included in hydrogen-bonded turn secondary structures.
20	SEQ_SU	Protein Sequences	Secondary Structure	Percentage of amino acids in protein's sequences included in other secondary structures or unknown.
21	SEQ_NS	Protein Sequences	Tertiary Structure	Number of annotated PDB tertiary structures per protein.
22	SEQ_PS	Protein Sequences	Tertiary Structure	Percentage of proteins with at least one annotated PDB tertiary structure.
23	SEQ_CS	Protein Sequences	Tertiary Structure	Number of PDB tertiary structures shared between each two proteins.
24	SEQ_NC	Protein Sequences	Tertiary Structure	Number of contacts per protein.
25	SEQ_GO	Protein Sequences	Ontological Terms	Number of Gene Ontology terms per protein.
26	SEQ_MF	Protein Sequences	Ontological Terms	Number of GO molecular function terms per protein.
27	SEQ_CC	Protein Sequences	Ontological Terms	Number of GO cellular component terms per protein.
28	SEQ_BP	Protein Sequences	Ontological Terms	Number of GO biological process terms per protein.
29	SEQ_CG	Protein Sequences	Ontological Terms	Number of GO terms shared between each two proteins.
30	MSA_ID	Protein MSA	Sequence Statistics	Percentage of identities in the alignment.
31	MSA_GP	Protein MSA	Sequence Statistics	Percentage of gaps in the alignment.
32	MSA_TC	Protein MSA	Sequence Statistics	Percentage of totally conserved columns in the alignment.
33	MSA_PL	Protein MSA	Amino Acid Types	Percentage of matches between polar uncharged amino acids.
34	MSA_NP	Protein MSA	Amino Acid Types	Percentage of matches between non-polar aliphatic amino acids.
35	MSA_BS	Protein MSA	Amino Acid Types	Percentage of matches between basic positively-charged amino acids.
36	MSA_AR	Protein MSA	Amino Acid Types	Percentage of matches between aromatic positively-charged amino acids.
37	MSA_AC	Protein MSA	Amino Acid Types	Percentage of matches between acid negatively-charged amino acids.
38	MSA_PT	Protein MSA	Functional Domains	Percentage of matches between amino acids in the same Pfam domain.
39	MSA_PC	Protein MSA	Functional Domains	Percentage of matches between amino acids in the same clan.
40	MSA_HX	Protein MSA	Secondary Structure	Percentage of matches between amino acids in helix secondary structures.
41	MSA_TD	Protein MSA	Secondary Structure	Percentage of matches between amino acids in beta-strand secondary structures.
42	MSA_TN	Protein MSA	Secondary Structure	Percentage of matches between amino acids in hydrogen-bonded turn secondary structures.
43	MSA_SU	Protein MSA	Secondary Structure	Percentage of matches between amino acids in other secondary structures or unknown.
44	MSA_SS	Protein MSA	Secondary Structure	Percentage of matches sharing the same secondary structure type.
45	MSA_3D	Protein MSA	Tertiary Structure	Percentage of contacts correctly aligned between sequences.
46	MSA_SK	Protein MSA	Tertiary Structure	Accuracy of the alignment based on STRIKE score.
Supplementary Table S1. List of features computed by the INPROF web server ordered by categories and input source (sequences or alignments).
