# Supplementary material for: Interrelational Proteomic Sequence Features Enhance Predictive Modeling: Application to COVID-19 Severity
Source: Biomedicines. 2026 Feb 6;14(2):378. doi: 10.3390/biomedicines14020378 (PMC12937695; doi:10.3390/biomedicines14020378)
Supplement: Supplementary file 1 [file biomedicines-14-00378-s001.zip › Supplementary_Table_S2.xlsx]

## Sheet: Supplementary_Table_S1
SEQ_SQ	SEQ_LG	SEQ_MX	SEQ_MN	SEQ_VA	SEQ_PL	SEQ_NP	SEQ_BS	SEQ_AR	SEQ_AC	SEQ_PT	SEQ_PC	SEQ_DT	SEQ_DC	SEQ_CT	SEQ_CK	SEQ_HX	SEQ_TD	SEQ_TN	SEQ_SU	SEQ_NS	SEQ_PS	SEQ_CS	SEQ_NC	SEQ_GO	SEQ_MF	SEQ_CC	SEQ_BP	SEQ_CG	MSA_ID	MSA_GP	MSA_PL	MSA_NP	MSA_BS	MSA_AR	MSA_AC	MSA_PF	MSA_PC	MSA_HX	MSA_TD	MSA_SU	MSA_SS	MSA_3D	MSA_SK	label
146	646.842	8384	68	659936	291.048	161.897	82.178	44.096	67.623	0.444	0.328	2.479	2.014	0.089	0.152	0.043	0.035	0.005	0.917	2.856	0.322	0	0	14.041	2.555	3.877	7.61	0.479	0.002	0.936	0.006	0.002	0.001	0	0	0	0	0	0	0.023	0.023	0	0	ICU
19	638.158	2944	68	440557	298.474	143.105	85.737	41.474	69.368	0.492	0.381	3.211	2.684	1.053	1.269	0.021	0.041	0.003	0.935	11.684	0.368	0	0	19.895	3.579	4.684	11.632	0.626	0.01	0.787	0.021	0.006	0.002	0.001	0.002	0	0	0	0	0.078	0.078	0	0	ICU
26	1124.54	8384	68	3.01348e+06	485	325.154	144.077	50.269	120.038	0.295	0.194	3.923	2.846	1.625	1.637	0.017	0.015	0.002	0.966	8.577	0.346	0	0	10.538	1.885	3.462	5.192	0.329	0.005	0.867	0.009	0.003	0.001	0	0.001	0	0	0	0	0.04	0.04	0	0	ICU
23	1017.26	8384	68	2.94761e+06	458.696	290.348	113.174	50.522	104.522	0.292	0.197	3.043	2.261	0.743	1.016	0.013	0.02	0.001	0.966	9.348	0.304	0	0	12.043	2.087	3.435	6.522	0.375	0.005	0.879	0.009	0.003	0.001	0	0.001	0	0	0	0	0.037	0.037	0	0	ICU
22	903.591	8384	68	3.1506e+06	417.864	262.045	92.227	44.591	86.864	0.308	0.221	3	2.318	0.805	0.931	0.018	0.016	0.002	0.964	7.773	0.318	0	3840.05	13.364	2.227	3.545	7.591	0.385	0.004	0.893	0.007	0.002	0.001	0	0.001	0	0	0	0	0.027	0.027	0.003	-0.004	ICU
19	580.263	2944	68	422554	261.895	134	79.158	37.474	67.737	0.483	0.382	3	2.526	1.047	1.251	0.047	0.044	0.006	0.903	9.895	0.474	0	0	13.263	1.737	3.211	8.316	0.345	0.009	0.806	0.017	0.006	0.002	0.001	0.001	0	0	0	0	0.061	0.062	0	0	ICU
102	661.892	8384	59	851381	284.931	173.304	82.882	47.539	73.235	0.415	0.287	2.235	1.755	0.088	0.226	0.04	0.04	0.006	0.914	1.627	0.363	0	175.735	14.814	2.647	4.088	8.078	0.49	0.003	0.928	0.006	0.002	0.001	0	0.001	0	0	0	0	0.026	0.026	0.073	0.025	ICU
21	647.524	2944	68	422584	290.714	150.476	91.952	39.714	74.667	0.42	0.309	2.857	2.333	0.857	1.024	0.025	0.03	0.003	0.942	10.619	0.333	0	0	15.19	3.095	3.952	8.143	0.414	0.01	0.783	0.02	0.007	0.003	0.001	0.002	0	0	0	0	0.084	0.084	0	0	ICU
20	984.95	8384	68	3.44321e+06	460.15	284.85	101.85	47.55	90.55	0.317	0.213	3.3	2.45	0.979	1.132	0.017	0.021	0.002	0.96	11.15	0.35	0	0	15.85	3.15	4.2	8.5	0.474	0.004	0.883	0.008	0.002	0.001	0	0.001	0	0	0	0	0.027	0.027	0	0	ICU
21	1004	8384	68	3.27867e+06	462	290.19	106.81	49.524	95.476	0.305	0.199	3.19	2.333	0.886	1.024	0.016	0.02	0.002	0.963	10.619	0.333	0	0	15.19	3.048	4.048	8.095	0.448	0.004	0.88	0.008	0.002	0.001	0	0.001	0	0	0	0	0.03	0.03	0	0	ICU
17	503.765	1374	68	119969	207.706	119.353	73.235	41.294	62.176	0.442	0.301	2	1.471	0.331	0.338	0.081	0.067	0.009	0.844	6.059	0.588	0	0	12.529	2.294	3.235	7	0.434	0.019	0.661	0.037	0.012	0.006	0.003	0.004	0	0	0.001	0.001	0.141	0.143	0	0	Outpatient
33	604.97	1742	68	192137	259.636	147.576	83.212	45.152	69.364	0.546	0.362	2.424	2	0.153	0.284	0.052	0.034	0.004	0.91	3.818	0.424	0	0	11.939	2.121	3.727	6.091	0.534	0.013	0.718	0.031	0.01	0.004	0.002	0.003	0	0	0.001	0	0.126	0.127	0	0	Outpatient
15	463.4	1441	68	124204	195.8	113.067	63.533	39	52	0.562	0.408	2.267	1.8	0.448	0.486	0.042	0.062	0.006	0.889	5.067	0.533	0	0	16	3.267	3.933	8.8	0.59	0.017	0.696	0.035	0.011	0.004	0.002	0.003	0	0	0	0.001	0.132	0.133	0	0	Outpatient
13	470	1441	68	144528	200.538	114.154	64.308	41.077	49.923	0.517	0.413	2.385	1.923	0.603	0.641	0.048	0.071	0.007	0.874	5.846	0.615	0	0	11.538	2.154	3.308	6.077	0.462	0.017	0.689	0.036	0.01	0.004	0.003	0.002	0	0	0	0.001	0.119	0.12	0	0	Outpatient
162	641.302	6669	24	532962	266.173	159.37	89.426	50.895	75.438	0.485	0.389	2.883	2.148	0.321	0.27	0.065	0.044	0.006	0.886	3.21	0.426	0	0	15.019	2.858	4.537	7.623	0.529	0.002	0.935	0.005	0.002	0.001	0	0	0	0	0	0	0.021	0.021	0	0	Outpatient
19	500.316	1453	68	155217	213.263	123.421	66	40.842	56.789	0.586	0.464	2.632	2.211	0.661	0.684	0.045	0.05	0.005	0.9	4.789	0.526	0	0	13.105	2.263	3.895	6.947	0.573	0.014	0.718	0.032	0.01	0.004	0.002	0.002	0	0	0	0	0.121	0.122	0	0	Outpatient
14	502.429	1441	68	148133	213.214	121.714	69.214	43	55.286	0.449	0.359	2.214	1.786	0.516	0.549	0.042	0.061	0.006	0.891	5.429	0.571	0	0	11.357	2.286	3.214	5.857	0.473	0.017	0.671	0.037	0.011	0.005	0.003	0.003	0	0	0	0.001	0.133	0.134	0	0	Outpatient
14	467.286	1441	68	133514	197.786	115.143	63.143	39.5	51.714	0.549	0.386	2.286	1.786	0.516	0.549	0.045	0.066	0.007	0.882	5.429	0.571	0	0	11.5	2.143	3.286	6.071	0.505	0.017	0.69	0.035	0.012	0.005	0.003	0.003	0	0	0	0.001	0.128	0.129	0	0	Outpatient
14	467.286	1441	68	133514	197.786	115.143	63.143	39.5	51.714	0.549	0.386	2.286	1.786	0.516	0.549	0.045	0.066	0.007	0.882	5.429	0.571	0	0	11.5	2.143	3.286	6.071	0.505	0.017	0.69	0.035	0.012	0.005	0.003	0.003	0	0	0	0.001	0.128	0.129	0	0	Outpatient
164	623.695	5635	64	384217	269.085	149.829	83.854	50.232	70.695	0.547	0.435	2.774	2.415	0.112	0.325	0.066	0.046	0.007	0.881	3.787	0.433	0	0	15.671	2.835	4.372	8.463	0.563	0.003	0.914	0.008	0.002	0.001	0	0.001	0	0	0	0	0.031	0.031	0	0	Outpatient
34	565.529	1742	68	172685	240.382	138.118	79.824	43.971	63.235	0.553	0.406	2.735	2.176	0.278	0.335	0.042	0.029	0.004	0.925	2.735	0.382	0	0	13.529	3.059	3.941	6.529	0.517	0.013	0.723	0.029	0.009	0.004	0.001	0.002	0.001	0.001	0	0	0.127	0.127	0	0	Outpatient
17	558.647	1742	68	197436	235.353	137.941	77.765	44.588	63	0.519	0.362	2.588	2.059	0.419	0.463	0.065	0.06	0.007	0.868	6	0.529	0	0	12.529	2.059	3.647	6.824	0.478	0.014	0.713	0.029	0.01	0.004	0.002	0.002	0	0	0.001	0.001	0.108	0.11	0	0	Outpatient
14	525.857	1742	68	241914	222.214	123.143	74.643	42.929	62.929	0.478	0.361	2.571	2.143	0.604	0.67	0.102	0.076	0.01	0.813	8.071	0.571	0	0	13.571	2.286	3.5	7.786	0.385	0.014	0.716	0.026	0.007	0.004	0.002	0.002	0	0	0.001	0.001	0.079	0.081	0	0	Outpatient
78	749.513	8384	79	1.22964e+06	320.064	201.205	95.103	49.218	83.91	0.409	0.323	2.769	2.205	0.143	0.184	0.04	0.035	0.005	0.921	3.308	0.423	0	0	15.91	2.897	4.154	8.859	0.567	0.003	0.918	0.006	0.002	0.001	0	0.001	0	0	0	0	0.026	0.027	0	0	Outpatient
18	549.556	1441	68	157579	231.333	131.444	75.833	45.222	65.722	0.518	0.323	2.167	1.611	0.314	0.333	0.062	0.054	0.007	0.876	5.556	0.5	0	0	16.833	3.556	3.833	9.444	0.66	0.019	0.644	0.039	0.013	0.005	0.003	0.004	0	0	0	0	0.154	0.155	0	0	Outpatient
15	761.533	4599	125	1.24398e+06	290.6	204.067	103.933	63.6	99.333	0.525	0.42	5.6	5.133	5.181	7.819	0.049	0.034	0.004	0.912	6	0.667	0	0	20.933	3.667	5.467	11.8	1.01	0.007	0.837	0.012	0.005	0.002	0.001	0.002	0	0	0.001	0	0.044	0.045	0	0	Outpatient
136	727.993	4599	62	538696	299.265	179.926	104.088	57.353	87.36	0.436	0.372	3.779	3.434	0.766	1.027	0.056	0.039	0.005	0.9	3.324	0.419	0	0	16.382	3.169	4.375	8.838	0.571	0.003	0.887	0.008	0.003	0.001	0	0.001	0	0	0	0	0.037	0.037	0	0	Outpatient
66	636.848	1838	68	197271	270.303	153.788	88.727	48.394	75.636	0.53	0.409	2.545	2.152	0.085	0.225	0.039	0.057	0.005	0.899	2.985	0.364	0	0	14.379	2.606	4.167	7.606	0.492	0.01	0.729	0.026	0.008	0.003	0.001	0.002	0	0	0	0	0.113	0.114	0	0	Outpatient
14	445.429	1374	68	129431	187.143	104.857	63.571	36.571	53.286	0.509	0.332	2.214	1.643	0.495	0.516	0.102	0.076	0.009	0.813	8.071	0.643	0	0	19.286	3.429	4.5	11.357	0.659	0.016	0.701	0.03	0.009	0.004	0.002	0.003	0	0	0.002	0.001	0.098	0.101	0	0	Outpatient
34	436.5	1182	68	64451.2	185.794	105.735	61.941	33.294	49.735	0.46	0.27	2.029	1.412	0.228	0.232	0.03	0.03	0.004	0.936	2.912	0.324	0	0	10.647	2.118	2.882	5.647	0.396	0.014	0.718	0.033	0.01	0.004	0.002	0.003	0	0	0	0	0.142	0.142	0	0	Outpatient
122	639.352	5635	64	423303	275.926	158.484	84.279	50.238	70.418	0.525	0.441	3.311	2.992	0.262	0.599	0.052	0.039	0.005	0.904	2.574	0.402	0	0	15.057	2.467	3.885	8.705	0.485	0.003	0.905	0.009	0.003	0.001	0	0.001	0	0	0	0	0.037	0.037	0	0	Outpatient
150	564	2639	78	194338	240.087	137.953	78.373	41.82	65.76	0.48	0.333	2.26	1.76	0.094	0.137	0.05	0.03	0.004	0.916	1.953	0.373	0	637.547	14.007	2.8	3.847	7.36	0.464	0.006	0.828	0.017	0.006	0.002	0.001	0.001	0	0	0	0	0.074	0.075	0.03	-0.017	Outpatient
15	510.933	1441	68	186466	217	122.467	69.933	43.867	57.667	0.52	0.376	2.333	1.8	0.448	0.476	0.096	0.071	0.009	0.825	7.6	0.667	0	0	15.4	2.867	4.067	8.467	0.657	0.015	0.687	0.031	0.009	0.004	0.002	0.003	0	0	0.001	0.001	0.097	0.1	0	0	Outpatient
49	585.918	2944	68	254906	263.388	129.531	78.694	45.224	69.082	0.537	0.409	2.143	1.796	0.161	0.27	0.034	0.035	0.004	0.926	3.041	0.286	0	0	12.449	2.592	3.571	6.286	0.409	0.008	0.809	0.021	0.005	0.002	0.001	0.002	0	0.001	0	0	0.084	0.084	0	0	Outpatient
22	578.273	1651	68	173047	244.818	140.909	79.364	44.136	69.045	0.459	0.284	2	1.5	0.208	0.229	0.052	0.047	0.005	0.896	5.682	0.455	0	0	16.636	3.091	4.591	8.955	0.675	0.017	0.66	0.038	0.012	0.004	0.002	0.003	0	0	0.001	0.001	0.148	0.149	0	0	Outpatient
17	540.294	1453	68	166114	231.118	130.765	72.706	44.941	60.765	0.571	0.45	2.882	2.412	0.838	0.86	0.034	0.051	0.005	0.91	4.529	0.529	0	0	11.176	2.176	3.235	5.765	0.449	0.017	0.69	0.036	0.011	0.004	0.002	0.003	0	0	0	0	0.141	0.142	0	0	Outpatient
124	756.145	5142	114	484017	320.935	188.137	101.96	54.113	91	0.503	0.331	3.266	2.548	0.205	0.416	0.032	0.032	0.003	0.934	3.718	0.363	0.007	0	16.411	3.153	4.298	8.96	0.529	0.004	0.894	0.009	0.003	0.001	0	0.001	0	0	0	0	0.042	0.043	0	0	Outpatient
21	534.381	1441	68	140867	226.524	125.429	74.524	43.619	64.286	0.487	0.323	2.095	1.571	0.229	0.248	0.066	0.048	0.006	0.88	5.524	0.524	0	0	17.619	3.524	4.476	9.619	0.643	0.018	0.651	0.04	0.012	0.005	0.003	0.004	0	0	0.001	0	0.149	0.15	0	0	Outpatient
19	460.526	1374	68	109298	191.632	109.737	65.105	37.421	56.632	0.473	0.291	1.842	1.316	0.263	0.275	0.098	0.058	0.008	0.835	6.947	0.579	0	0	13.737	2.316	3.737	7.684	0.596	0.017	0.698	0.034	0.011	0.005	0.002	0.003	0	0.001	0.002	0.001	0.118	0.12	0	0	Outpatient
14	502.429	1441	68	148133	213.214	121.714	69.214	43	55.286	0.449	0.359	2.214	1.786	0.516	0.549	0.042	0.061	0.006	0.891	5.429	0.571	0	0	11.357	2.286	3.214	5.857	0.473	0.017	0.671	0.037	0.011	0.005	0.003	0.003	0	0	0	0.001	0.133	0.134	0	0	Outpatient
44	587.409	2016	68	215250	247.455	141.795	81.432	46.591	70.136	0.469	0.388	3.159	2.773	0.608	0.747	0.041	0.031	0.003	0.924	2.955	0.386	0	0	14.341	3.068	4	7.273	0.492	0.011	0.742	0.025	0.008	0.003	0.001	0.002	0	0	0	0	0.11	0.11	0	0	Outpatient
17	458.647	1374	68	122056	193.706	107.471	65	38.059	54.412	0.472	0.33	2	1.529	0.331	0.346	0.098	0.064	0.008	0.83	7.647	0.588	0	0	18.235	3.412	4.353	10.471	0.699	0.015	0.712	0.032	0.009	0.004	0.002	0.003	0	0	0.002	0.001	0.104	0.107	0	0	Outpatient
167	635.144	4599	68	379527	271.653	157.754	85.383	47.784	72.569	0.486	0.348	3.084	2.413	0.182	0.297	0.057	0.048	0.006	0.888	3.413	0.461	0.003	0	16.03	3.06	4.491	8.479	0.592	0.003	0.908	0.008	0.002	0.001	0	0.001	0	0	0	0	0.031	0.032	0	0	Outpatient
32	648.594	2080	68	221412	269.969	154.094	91.781	53.375	79.375	0.506	0.376	3.031	2.562	0.556	0.718	0.052	0.038	0.005	0.905	3.969	0.469	0	0	15.875	3.125	4.594	8.156	0.683	0.014	0.717	0.029	0.01	0.004	0.002	0.003	0	0	0.001	0	0.126	0.127	0	0	Outpatient
17	523.588	1441	68	168782	220.176	127.118	70.941	43.118	62.235	0.527	0.338	2.235	1.647	0.346	0.368	0.091	0.072	0.008	0.829	6.824	0.647	0	0	15	2.824	3.941	8.235	0.713	0.018	0.655	0.037	0.012	0.005	0.002	0.003	0	0	0.002	0.001	0.121	0.124	0	0	Outpatient
16	483.812	1441	68	123336	203.562	115.875	67.812	42	54.562	0.53	0.429	2.312	1.875	0.392	0.425	0.048	0.068	0.006	0.878	4.875	0.562	0	0	15.688	3.25	4	8.438	0.575	0.018	0.67	0.035	0.012	0.006	0.002	0.003	0	0	0	0.001	0.137	0.138	0	0	Outpatient
14	467.286	1441	68	133514	197.786	115.143	63.143	39.5	51.714	0.549	0.386	2.286	1.786	0.516	0.549	0.045	0.066	0.007	0.882	5.429	0.571	0	0	11.5	2.143	3.286	6.071	0.505	0.017	0.69	0.035	0.012	0.005	0.003	0.003	0	0	0	0.001	0.128	0.129	0	0	Outpatient
18	507.389	1441	68	155703	214.833	119.444	70.944	43.5	58.667	0.562	0.389	2.278	1.722	0.314	0.333	0.081	0.059	0.007	0.853	6.333	0.556	0	0	18.056	3.556	4.5	10	0.706	0.017	0.68	0.036	0.01	0.005	0.002	0.003	0	0	0.001	0.001	0.127	0.129	0	0	Outpatient
16	506	1441	68	174424	213.562	122.812	68.562	42.312	58.75	0.546	0.356	2.25	1.688	0.392	0.417	0.091	0.067	0.008	0.834	7.125	0.625	0	0	15.125	2.812	4	8.312	0.683	0.016	0.681	0.032	0.011	0.004	0.002	0.002	0	0	0.001	0.001	0.113	0.114	0	0	Outpatient
126	693.905	4493	64	408786	295.667	180.595	90.611	49.571	77.46	0.459	0.363	2.976	2.611	0.276	0.388	0.05	0.062	0.006	0.882	3.024	0.405	0	0	13.77	2.667	4.063	7.04	0.518	0.004	0.884	0.01	0.003	0.001	0	0.001	0	0	0	0	0.041	0.041	0	0	Outpatient
20	482.8	1441	68	111307	201.35	115.65	68.7	38.85	58.25	0.489	0.339	2	1.55	0.253	0.274	0.041	0.045	0.006	0.908	3.9	0.45	0	0	15.4	3.3	3.8	8.3	0.668	0.018	0.68	0.035	0.012	0.005	0.002	0.004	0	0	0	0	0.149	0.15	0	0	Outpatient
134	623.537	4493	62	326640	260.761	163.5	82.231	45.881	71.157	0.474	0.351	2.701	2.231	0.134	0.181	0.052	0.049	0.006	0.892	3	0.425	0	0	13.679	2.784	4.007	6.888	0.528	0.004	0.883	0.011	0.004	0.001	0	0.001	0	0	0	0	0.045	0.046	0	0	Outpatient
18	516	1374	68	113261	216	125.333	71.333	42.778	60.556	0.436	0.311	2.056	1.611	0.301	0.314	0.064	0.061	0.007	0.868	5.611	0.5	0	0	12	2.222	3.333	6.444	0.458	0.021	0.661	0.04	0.014	0.005	0.003	0.004	0	0	0.001	0.001	0.148	0.15	0	0	Outpatient
16	515.938	1441	68	173672	216.562	124.875	69.812	43.75	60.938	0.529	0.343	2.25	1.688	0.392	0.417	0.089	0.066	0.008	0.837	7.125	0.625	0	0	14.812	2.688	4	8.125	0.692	0.017	0.672	0.034	0.011	0.004	0.002	0.003	0	0	0.001	0.001	0.119	0.121	0	0	Outpatient
15	562.467	1441	125	175285	234.067	136.933	76.8	45.6	69.067	0.508	0.317	2.4	1.8	0.448	0.476	0.096	0.076	0.008	0.82	7.733	0.733	0	0	16.267	3.067	4.133	9.067	0.81	0.02	0.644	0.037	0.012	0.005	0.003	0.004	0	0	0.002	0.001	0.126	0.129	0	0	Outpatient
14	451.857	1441	68	139215	190.071	111.571	61.286	37.071	51.857	0.529	0.346	2.286	1.714	0.516	0.549	0.065	0.069	0.007	0.859	6.429	0.643	0	0	13.071	2.286	3.786	7	0.637	0.016	0.712	0.031	0.01	0.004	0.002	0.003	0	0	0.001	0.001	0.104	0.105	0	0	Outpatient
19	575.947	1453	68	192290	241.737	142.211	76.842	49.842	65.316	0.514	0.435	2.632	2.316	0.667	0.69	0.058	0.05	0.006	0.886	5.263	0.474	0	0	12.895	2.579	3.632	6.684	0.55	0.017	0.685	0.033	0.012	0.004	0.003	0.003	0	0	0	0	0.136	0.137	0	0	Outpatient
16	449.5	1441	68	119015	189.812	108.938	61.688	38.25	50.812	0.567	0.418	2.25	1.812	0.392	0.425	0.058	0.064	0.007	0.871	5.812	0.562	0	0	16.25	3.312	3.938	9	0.583	0.017	0.71	0.033	0.01	0.004	0.002	0.003	0	0	0.001	0.001	0.12	0.121	0	0	Outpatient
128	689.461	4599	68	464263	290.883	170.117	94.273	51.328	82.859	0.475	0.38	3.32	2.992	0.676	0.922	0.054	0.049	0.005	0.891	2.367	0.367	0	0	13.898	2.781	3.945	7.172	0.518	0.003	0.903	0.008	0.003	0.001	0	0.001	0	0	0	0	0.036	0.036	0	0	Outpatient
16	520.312	1441	68	167748	218.625	125.438	71.5	43.938	60.812	0.558	0.384	2.312	1.812	0.392	0.425	0.074	0.065	0.008	0.853	6.25	0.562	0	0	18	3.75	4.062	10.188	0.625	0.018	0.672	0.035	0.011	0.005	0.003	0.003	0	0	0.001	0.001	0.132	0.133	0	0	Outpatient
16	552.5	1441	68	176681	231.75	133.938	75.5	46.188	65.125	0.49	0.326	2.188	1.688	0.392	0.417	0.07	0.061	0.007	0.862	6.25	0.562	0	0	13.625	2.812	3.375	7.438	0.542	0.019	0.645	0.038	0.012	0.005	0.003	0.003	0	0	0	0.001	0.144	0.145	0	0	Outpatient
163	628.337	5635	60	522932	267.798	152.988	86.104	48.411	73.037	0.506	0.371	3.368	2.644	0.305	0.41	0.053	0.029	0.005	0.914	2.712	0.344	0.004	0	13.988	2.718	4.301	6.969	0.501	0.002	0.925	0.006	0.002	0.001	0	0	0	0	0	0	0.027	0.027	0	0	Outpatient
17	454.059	1441	68	114896	190.118	109.706	64	38.882	51.353	0.54	0.414	2.176	1.706	0.346	0.375	0.053	0.056	0.006	0.885	5.412	0.588	0	0	16.824	3.118	4.824	8.882	0.632	0.016	0.693	0.035	0.011	0.005	0.003	0.003	0	0	0.001	0.001	0.132	0.133	0	0	Outpatient
15	443.667	1374	68	120276	187.267	106.933	61.133	35.933	52.4	0.545	0.314	2.067	1.467	0.429	0.438	0.095	0.071	0.009	0.824	7.533	0.6	0	0	14.2	2.2	3.867	8.133	0.562	0.017	0.692	0.035	0.01	0.004	0.002	0.003	0	0	0.001	0.001	0.112	0.115	0	0	Outpatient
20	456.75	1441	79	106626	191.95	110.4	63.9	38.6	51.9	0.521	0.409	2.05	1.7	0.247	0.268	0.098	0.076	0.007	0.819	7.3	0.65	0.295	0	15.55	3	4.75	7.8	0.742	0.016	0.724	0.03	0.01	0.005	0.002	0.003	0	0	0.001	0.001	0.096	0.098	0	0	Outpatient
15	527.733	1441	68	178786	222	128.2	71.667	44.733	61.133	0.547	0.364	2.333	1.8	0.448	0.476	0.078	0.068	0.008	0.846	6.667	0.6	0	0	13.933	2.733	3.467	7.733	0.524	0.018	0.654	0.036	0.012	0.005	0.003	0.003	0	0	0.001	0.001	0.131	0.133	0	0	Outpatient
16	523.188	1742	68	174841	217.312	132.188	73.938	42.125	57.625	0.453	0.338	2.375	1.938	0.467	0.508	0.051	0.058	0.006	0.885	5.938	0.562	0	0	10.562	1.625	3.125	5.812	0.433	0.017	0.706	0.03	0.011	0.005	0.002	0.003	0	0	0	0.001	0.116	0.118	0	0	Outpatient
47	647.745	2243	79	252913	269.638	159.553	89.766	55.17	73.617	0.527	0.431	2.936	2.574	0.644	0.735	0.057	0.04	0.006	0.896	2.979	0.404	0	0	14.511	3.128	4.66	6.723	0.608	0.012	0.727	0.027	0.01	0.004	0.002	0.002	0	0.001	0.001	0	0.115	0.116	0	0	Outpatient
14	497.643	1374	68	138779	209.857	118.143	70	41.571	58.071	0.446	0.3	2.071	1.571	0.495	0.505	0.074	0.068	0.008	0.85	7.071	0.571	0	0	12.714	2.214	3.214	7.286	0.418	0.018	0.669	0.037	0.011	0.005	0.002	0.003	0	0	0.001	0.001	0.129	0.131	0	0	Outpatient
16	469	1441	68	128958	199.25	112.875	64.75	39.25	52.875	0.511	0.395	2.25	1.75	0.392	0.425	0.065	0.071	0.007	0.858	5.75	0.625	0	0	17.188	3.375	4.438	9.375	0.758	0.016	0.699	0.033	0.01	0.004	0.002	0.003	0	0	0.001	0.001	0.115	0.116	0	0	Outpatient
14	505	1441	68	147636	210.857	124.286	69.214	41.5	59.143	0.461	0.31	2.214	1.714	0.516	0.549	0.041	0.061	0.006	0.891	5.429	0.571	0	0	11.357	2.286	3.071	6	0.495	0.018	0.671	0.036	0.012	0.005	0.003	0.003	0	0	0	0.001	0.134	0.135	0	0	Outpatient
52	662.615	4870	68	553331	273.481	163.192	95	50.558	80.385	0.47	0.418	4	3.558	0.854	1.105	0.041	0.025	0.004	0.931	2.692	0.365	0.005	0	15.538	3.135	4.5	7.904	0.551	0.005	0.879	0.01	0.004	0.001	0.001	0.001	0	0	0	0	0.049	0.049	0	0	Outpatient
17	501.059	1441	68	122447	211.941	120.882	69.059	40.941	58.235	0.515	0.333	2.118	1.588	0.353	0.375	0.034	0.051	0.005	0.91	4.471	0.471	0	0	15	3.118	3.706	8.176	0.625	0.018	0.674	0.038	0.012	0.005	0.003	0.003	0	0	0	0	0.153	0.153	0	0	Outpatient
66	596.409	2517	68	251439	250.5	140.167	87.258	43.621	74.864	0.511	0.394	2.515	2.121	0.156	0.227	0.08	0.051	0.008	0.861	8.242	0.485	0.027	0	18.97	3.803	5.333	9.833	0.87	0.007	0.805	0.018	0.006	0.002	0.001	0.002	0	0	0.001	0	0.071	0.072	0	0	Outpatient
21	626.095	1742	68	214304	259.238	160.714	84.286	47	74.857	0.495	0.341	2.857	2.286	0.595	0.633	0.046	0.05	0.005	0.898	4.667	0.619	0	0	12.333	2.19	4	6.143	0.652	0.014	0.712	0.028	0.01	0.004	0.002	0.003	0	0	0.001	0.001	0.114	0.115	0	0	Outpatient
19	506.789	1441	68	149861	218	117.632	70.158	42.368	58.632	0.538	0.377	2.263	1.737	0.287	0.304	0.066	0.058	0.007	0.869	5.316	0.526	0	0	17.263	3.632	3.842	9.789	0.661	0.016	0.677	0.037	0.01	0.005	0.002	0.002	0	0	0.001	0.001	0.132	0.133	0	0	Outpatient
13	470	1441	68	144528	200.538	114.154	64.308	41.077	49.923	0.517	0.413	2.385	1.923	0.603	0.641	0.048	0.071	0.007	0.874	5.846	0.615	0	0	11.538	2.154	3.308	6.077	0.462	0.017	0.689	0.036	0.01	0.004	0.003	0.002	0	0	0	0.001	0.119	0.12	0	0	Outpatient
15	473.267	1742	68	175878	199.067	119.467	66.667	38.4	49.667	0.489	0.399	2.467	2.067	0.524	0.581	0.06	0.068	0.007	0.864	6.333	0.6	0	0	10.267	1.467	3.067	5.733	0.305	0.017	0.738	0.027	0.009	0.004	0.002	0.002	0	0	0.001	0.001	0.091	0.093	0	0	Outpatient
15	435.4	1441	68	132352	186.267	104.867	59.467	37.8	47	0.524	0.413	2.267	1.8	0.448	0.476	0.083	0.071	0.008	0.839	7.133	0.667	0	0	13.533	2.4	3.933	7.2	0.6	0.015	0.71	0.032	0.01	0.004	0.002	0.002	0	0	0.002	0.001	0.098	0.101	0	0	Outpatient
23	574.652	1742	68	192691	239.565	145	82.217	44.087	63.783	0.548	0.422	2.522	2.13	0.241	0.312	0.049	0.049	0.006	0.895	4.435	0.391	0	2556.39	13.087	2.348	3.87	6.87	0.494	0.016	0.7	0.032	0.011	0.004	0.002	0.003	0	0.001	0	0	0.132	0.133	0.005	0.008	Outpatient
170	610.641	2925	70	283613	259.594	148.659	83.812	48.835	69.735	0.487	0.36	2.488	2.088	0.24	0.302	0.055	0.051	0.007	0.888	3.341	0.329	0	0	13.994	3.006	4.029	6.959	0.507	0.005	0.846	0.014	0.004	0.002	0.001	0.001	0	0	0	0	0.06	0.06	0	0	Outpatient
16	483.625	1441	68	130508	206.75	116.312	65.938	39.938	54.688	0.517	0.343	2.25	1.625	0.4	0.417	0.063	0.068	0.006	0.862	5.75	0.625	0	0	12.625	2.188	3.75	6.688	0.642	0.017	0.673	0.036	0.011	0.004	0.002	0.003	0	0	0.001	0.001	0.125	0.127	0	0	Outpatient
118	635.441	4870	68	490783	277.568	151.441	86.136	46.873	73.424	0.431	0.338	2.534	2.186	0.186	0.266	0.036	0.032	0.003	0.93	2.669	0.331	0.008	0	12.983	2.703	3.839	6.441	0.479	0.004	0.894	0.01	0.003	0.001	0	0.001	0	0	0	0	0.041	0.041	0	0	Outpatient
18	488.056	1441	68	158450	208.833	114.889	66.778	42.167	55.389	0.531	0.405	2.167	1.722	0.307	0.34	0.108	0.064	0.007	0.821	7.278	0.611	0	0	14.556	2.778	3.944	7.833	0.569	0.015	0.683	0.033	0.009	0.004	0.002	0.003	0	0.001	0.002	0.001	0.109	0.111	0	0	Outpatient
16	456.125	1374	68	114741	193.562	108.938	62.812	36.375	54.438	0.563	0.286	2.062	1.375	0.383	0.383	0.087	0.065	0.008	0.84	7.062	0.562	0	0	13.688	2.062	3.75	7.875	0.575	0.018	0.691	0.035	0.01	0.005	0.002	0.003	0	0	0.001	0.001	0.118	0.12	0	0	Outpatient
16	556.5	1742	68	217751	235.688	137.562	77.75	45	60.5	0.534	0.408	2.688	2.188	0.483	0.55	0.045	0.059	0.006	0.89	4.938	0.562	0	0	15.5	3.062	3.938	8.5	0.558	0.016	0.689	0.032	0.01	0.004	0.002	0.002	0	0	0	0.001	0.116	0.117	0	0	Outpatient
10	623.7	1441	125	231670	259.8	147.1	88.8	54.4	73.6	0.523	0.389	3	2.5	1.044	1.111	0.092	0.065	0.008	0.836	9.6	0.7	0	0	15.6	3.4	3.6	8.6	0.511	0.022	0.609	0.04	0.013	0.007	0.004	0.005	0	0	0.002	0.001	0.142	0.144	0	0	Outpatient
13	470	1441	68	144528	200.538	114.154	64.308	41.077	49.923	0.517	0.413	2.385	1.923	0.603	0.641	0.048	0.071	0.007	0.874	5.846	0.615	0	0	11.538	2.154	3.308	6.077	0.462	0.017	0.689	0.036	0.01	0.004	0.003	0.002	0	0	0	0.001	0.119	0.12	0	0	Outpatient
111	701.595	8384	68	974006	299.901	178.216	90.405	51.694	81.378	0.487	0.375	2.91	2.468	0.196	0.315	0.048	0.035	0.004	0.913	3.748	0.45	0	0	15.811	2.91	4.261	8.64	0.56	0.002	0.926	0.006	0.002	0.001	0	0.001	0	0	0	0	0.025	0.025	0	0	Outpatient
13	545.231	1441	68	206042	228.692	131	75.308	47.077	63.154	0.503	0.359	2.538	2	0.603	0.641	0.087	0.076	0.009	0.828	7.692	0.692	0	0	14.385	2.846	3.385	8.154	0.474	0.018	0.652	0.035	0.011	0.005	0.002	0.003	0	0	0.001	0.001	0.117	0.118	0	0	Outpatient
30	756.7	4870	68	864156	319.9	179.167	102.067	61.3	94.267	0.483	0.375	3.167	2.7	0.345	0.425	0.056	0.035	0.006	0.902	5.933	0.5	0	0	17.233	3.733	4.533	8.967	0.722	0.006	0.851	0.013	0.004	0.002	0.001	0.001	0	0	0	0	0.052	0.052	0	0	Outpatient
19	510.158	1441	68	151695	211.053	123.158	71.684	41.947	62.316	0.526	0.347	2.158	1.579	0.275	0.292	0.094	0.066	0.008	0.831	6.211	0.632	0	0	14.579	2.789	3.895	7.895	0.643	0.018	0.663	0.036	0.012	0.005	0.003	0.004	0	0	0.002	0.001	0.122	0.126	0	0	Outpatient
14	534.571	1441	68	191783	226.286	128.214	73.357	46.571	60.143	0.521	0.385	2.429	1.929	0.516	0.549	0.082	0.072	0.009	0.837	7.143	0.643	0	0	14.143	2.786	3.5	7.857	0.495	0.018	0.66	0.035	0.011	0.005	0.002	0.003	0	0	0.001	0.001	0.121	0.122	0	0	Outpatient
16	484.188	1742	68	168309	208.25	122.812	65.75	36.375	51	0.457	0.363	2.438	2	0.467	0.525	0.054	0.06	0.006	0.881	5.75	0.562	0	0	11.938	1.75	4.062	6.125	0.583	0.014	0.734	0.029	0.009	0.003	0.001	0.002	0	0	0	0.001	0.1	0.101	0	0	Outpatient
14	519.929	1441	125	127039	218.429	128.071	70.5	42.857	60.071	0.522	0.365	2.357	1.857	0.516	0.549	0.051	0.072	0.007	0.87	5.571	0.643	0	0	12.429	2.357	3.5	6.571	0.604	0.02	0.661	0.037	0.013	0.005	0.003	0.004	0	0	0.001	0.001	0.141	0.142	0	0	Outpatient
11	528.182	1441	125	147886	224.909	127.273	73.364	46.364	56.273	0.512	0.434	2.636	2.273	0.855	0.909	0.045	0.067	0.008	0.88	6.818	0.636	0	0	11.636	2.455	3.636	5.545	0.6	0.021	0.649	0.039	0.011	0.006	0.003	0.003	0	0	0	0.001	0.145	0.146	0	0	Outpatient
17	578.706	1742	68	253387	242.647	144.647	79.294	46.353	65.765	0.53	0.374	2.588	2.059	0.419	0.478	0.086	0.065	0.008	0.842	6.882	0.647	0	0	15	2.765	4.059	8.176	0.647	0.015	0.679	0.029	0.01	0.004	0.002	0.003	0	0	0.001	0.001	0.102	0.104	0	0	Outpatient
22	497.773	1709	68	181734	210.727	122.636	67	37.091	60.318	0.469	0.323	2.227	1.773	0.277	0.42	0.076	0.04	0.004	0.881	5	0.5	0	0	13.182	2.636	3.955	6.591	0.71	0.011	0.74	0.025	0.008	0.003	0.001	0.003	0	0	0.001	0	0.094	0.096	0	0	Outpatient
16	534.938	1441	68	167697	226.125	128.875	72.688	44.625	62.625	0.562	0.336	2.312	1.688	0.4	0.417	0.072	0.063	0.008	0.857	6.25	0.562	0	0	13.438	2.562	3.375	7.5	0.55	0.019	0.657	0.036	0.012	0.005	0.003	0.003	0	0	0.001	0.001	0.135	0.137	0	0	Outpatient
15	479	1441	68	126036	203.8	116.733	64.8	39.733	53.933	0.567	0.351	2.267	1.667	0.457	0.476	0.041	0.06	0.006	0.893	5.067	0.533	0	0	11.133	2	3.2	5.933	0.533	0.018	0.688	0.036	0.011	0.005	0.002	0.003	0	0	0	0.001	0.137	0.137	0	0	Outpatient
17	504.765	1742	68	209482	209.765	123.882	72.882	39.529	58.706	0.492	0.357	2.412	1.882	0.404	0.449	0.113	0.07	0.01	0.807	7.941	0.706	0	0	14.588	2.353	3.882	8.353	0.529	0.014	0.727	0.025	0.008	0.004	0.002	0.003	0	0	0.002	0.001	0.08	0.083	0	0	Outpatient
14	446.357	924	68	78304.9	188.429	105.286	64.143	35.643	52.857	0.453	0.274	2.071	1.5	0.505	0.516	0.031	0.058	0.006	0.905	5.357	0.5	0	0	14.571	2.643	3.5	8.429	0.527	0.027	0.566	0.053	0.016	0.007	0.003	0.005	0	0	0	0.001	0.198	0.199	0	0	Outpatient
18	506.056	1441	68	156096	214.111	122.222	69.389	41.056	59.278	0.561	0.316	2.222	1.5	0.314	0.327	0.081	0.06	0.007	0.852	6.333	0.556	0	0	13.944	2.5	3.833	7.611	0.641	0.017	0.676	0.034	0.011	0.005	0.002	0.003	0	0	0.001	0	0.123	0.124	0	0	Outpatient
168	625.685	4557	68	368165	260.762	152.298	87.298	49.786	75.542	0.514	0.392	2.548	2.149	0.077	0.131	0.074	0.045	0.007	0.873	4.851	0.464	0	0	16.048	3.369	4.321	8.357	0.64	0.003	0.924	0.007	0.002	0.001	0	0.001	0	0	0	0	0.027	0.028	0	0	Outpatient
17	444.235	1374	68	110224	186.471	104.824	62.353	35.353	55.235	0.564	0.297	2.118	1.471	0.338	0.346	0.101	0.066	0.009	0.824	7.647	0.588	0	0	18.059	3.176	4.235	10.647	0.699	0.017	0.689	0.035	0.01	0.005	0.002	0.004	0	0	0.002	0.001	0.115	0.118	0	0	Outpatient
17	475.471	1374	68	118814	202.118	114.235	65.176	37.412	56.529	0.46	0.27	1.882	1.353	0.331	0.346	0.078	0.059	0.007	0.855	6.647	0.529	0	0	13.529	2.294	3.765	7.471	0.574	0.017	0.692	0.035	0.011	0.004	0.002	0.003	0	0	0.001	0	0.127	0.128	0	0	Outpatient
15	527.733	1441	68	178786	222	128.2	71.667	44.733	61.133	0.547	0.364	2.333	1.8	0.448	0.476	0.078	0.068	0.008	0.846	6.667	0.6	0	0	13.933	2.733	3.467	7.733	0.524	0.018	0.654	0.036	0.012	0.005	0.003	0.003	0	0	0.001	0.001	0.131	0.133	0	0	Outpatient
13	470	1441	68	144528	200.538	114.154	64.308	41.077	49.923	0.517	0.413	2.385	1.923	0.603	0.641	0.048	0.071	0.007	0.874	5.846	0.615	0	0	11.538	2.154	3.308	6.077	0.462	0.017	0.689	0.036	0.01	0.004	0.003	0.002	0	0	0	0.001	0.119	0.12	0	0	Outpatient
16	506	1441	68	174424	213.562	122.812	68.562	42.312	58.75	0.546	0.356	2.25	1.688	0.392	0.417	0.091	0.067	0.008	0.834	7.125	0.625	0	0	15.125	2.812	4	8.312	0.683	0.016	0.681	0.032	0.011	0.004	0.002	0.002	0	0	0.001	0.001	0.113	0.114	0	0	Outpatient
14	467.286	1441	68	133514	197.786	115.143	63.143	39.5	51.714	0.549	0.386	2.286	1.786	0.516	0.549	0.045	0.066	0.007	0.882	5.429	0.571	0	0	11.5	2.143	3.286	6.071	0.505	0.017	0.69	0.035	0.012	0.005	0.003	0.003	0	0	0	0.001	0.128	0.129	0	0	Outpatient
14	467.286	1441	68	133514	197.786	115.143	63.143	39.5	51.714	0.549	0.386	2.286	1.786	0.516	0.549	0.045	0.066	0.007	0.882	5.429	0.571	0	0	11.5	2.143	3.286	6.071	0.505	0.017	0.69	0.035	0.012	0.005	0.003	0.003	0	0	0	0.001	0.128	0.129	0	0	Outpatient
15	527.733	1441	68	178786	222	128.2	71.667	44.733	61.133	0.547	0.364	2.333	1.8	0.448	0.476	0.078	0.068	0.008	0.846	6.667	0.6	0	0	13.933	2.733	3.467	7.733	0.524	0.018	0.654	0.036	0.012	0.005	0.003	0.003	0	0	0.001	0.001	0.131	0.133	0	0	Outpatient
15	527.733	1441	68	178786	222	128.2	71.667	44.733	61.133	0.547	0.364	2.333	1.8	0.448	0.476	0.078	0.068	0.008	0.846	6.667	0.6	0	0	13.933	2.733	3.467	7.733	0.524	0.018	0.654	0.036	0.012	0.005	0.003	0.003	0	0	0.001	0.001	0.131	0.133	0	0	Outpatient
15	527.733	1441	68	178786	222	128.2	71.667	44.733	61.133	0.547	0.364	2.333	1.8	0.448	0.476	0.078	0.068	0.008	0.846	6.667	0.6	0	0	13.933	2.733	3.467	7.733	0.524	0.018	0.654	0.036	0.012	0.005	0.003	0.003	0	0	0.001	0.001	0.131	0.133	0	0	Outpatient
14	534.571	1441	68	191783	226.286	128.214	73.357	46.571	60.143	0.521	0.385	2.429	1.929	0.516	0.549	0.082	0.072	0.009	0.837	7.143	0.643	0	0	14.143	2.786	3.5	7.857	0.495	0.018	0.66	0.035	0.011	0.005	0.002	0.003	0	0	0.001	0.001	0.121	0.122	0	0	Outpatient
14	467.286	1441	68	133514	197.786	115.143	63.143	39.5	51.714	0.549	0.386	2.286	1.786	0.516	0.549	0.045	0.066	0.007	0.882	5.429	0.571	0	0	11.5	2.143	3.286	6.071	0.505	0.017	0.69	0.035	0.012	0.005	0.003	0.003	0	0	0	0.001	0.128	0.129	0	0	Outpatient
15	527.733	1441	68	178786	222	128.2	71.667	44.733	61.133	0.547	0.364	2.333	1.8	0.448	0.476	0.078	0.068	0.008	0.846	6.667	0.6	0	0	13.933	2.733	3.467	7.733	0.524	0.018	0.654	0.036	0.012	0.005	0.003	0.003	0	0	0.001	0.001	0.131	0.133	0	0	Outpatient
15	527.733	1441	68	178786	222	128.2	71.667	44.733	61.133	0.547	0.364	2.333	1.8	0.448	0.476	0.078	0.068	0.008	0.846	6.667	0.6	0	0	13.933	2.733	3.467	7.733	0.524	0.018	0.654	0.036	0.012	0.005	0.003	0.003	0	0	0.001	0.001	0.131	0.133	0	0	Outpatient
13	470	1441	68	144528	200.538	114.154	64.308	41.077	49.923	0.517	0.413	2.385	1.923	0.603	0.641	0.048	0.071	0.007	0.874	5.846	0.615	0	0	11.538	2.154	3.308	6.077	0.462	0.017	0.689	0.036	0.01	0.004	0.003	0.002	0	0	0	0.001	0.119	0.12	0	0	Outpatient
16	506	1441	68	174424	213.562	122.812	68.562	42.312	58.75	0.546	0.356	2.25	1.688	0.392	0.417	0.091	0.067	0.008	0.834	7.125	0.625	0	0	15.125	2.812	4	8.312	0.683	0.016	0.681	0.032	0.011	0.004	0.002	0.002	0	0	0.001	0.001	0.113	0.114	0	0	Outpatient
13	470	1441	68	144528	200.538	114.154	64.308	41.077	49.923	0.517	0.413	2.385	1.923	0.603	0.641	0.048	0.071	0.007	0.874	5.846	0.615	0	0	11.538	2.154	3.308	6.077	0.462	0.017	0.689	0.036	0.01	0.004	0.003	0.002	0	0	0	0.001	0.119	0.12	0	0	Outpatient
15	527.733	1441	68	178786	222	128.2	71.667	44.733	61.133	0.547	0.364	2.333	1.8	0.448	0.476	0.078	0.068	0.008	0.846	6.667	0.6	0	0	13.933	2.733	3.467	7.733	0.524	0.018	0.654	0.036	0.012	0.005	0.003	0.003	0	0	0.001	0.001	0.131	0.133	0	0	Outpatient
13	470	1441	68	144528	200.538	114.154	64.308	41.077	49.923	0.517	0.413	2.385	1.923	0.603	0.641	0.048	0.071	0.007	0.874	5.846	0.615	0	0	11.538	2.154	3.308	6.077	0.462	0.017	0.689	0.036	0.01	0.004	0.003	0.002	0	0	0	0.001	0.119	0.12	0	0	Outpatient
14	467.286	1441	68	133514	197.786	115.143	63.143	39.5	51.714	0.549	0.386	2.286	1.786	0.516	0.549	0.045	0.066	0.007	0.882	5.429	0.571	0	0	11.5	2.143	3.286	6.071	0.505	0.017	0.69	0.035	0.012	0.005	0.003	0.003	0	0	0	0.001	0.128	0.129	0	0	Outpatient
15	527.733	1441	68	178786	222	128.2	71.667	44.733	61.133	0.547	0.364	2.333	1.8	0.448	0.476	0.078	0.068	0.008	0.846	6.667	0.6	0	0	13.933	2.733	3.467	7.733	0.524	0.018	0.654	0.036	0.012	0.005	0.003	0.003	0	0	0.001	0.001	0.131	0.133	0	0	Outpatient
15	497.733	1441	68	137883	209.8	122.133	67.8	41.4	56.6	0.481	0.338	2.133	1.667	0.448	0.476	0.039	0.058	0.006	0.897	5.067	0.533	0	0	11.333	2.267	3.2	5.867	0.514	0.018	0.664	0.037	0.012	0.005	0.002	0.003	0	0	0	0.001	0.144	0.145	0	0	Outpatient
14	467.286	1441	68	133514	197.786	115.143	63.143	39.5	51.714	0.549	0.386	2.286	1.786	0.516	0.549	0.045	0.066	0.007	0.882	5.429	0.571	0	0	11.5	2.143	3.286	6.071	0.505	0.017	0.69	0.035	0.012	0.005	0.003	0.003	0	0	0	0.001	0.128	0.129	0	0	Outpatient
13	470	1441	68	144528	200.538	114.154	64.308	41.077	49.923	0.517	0.413	2.385	1.923	0.603	0.641	0.048	0.071	0.007	0.874	5.846	0.615	0	0	11.538	2.154	3.308	6.077	0.462	0.017	0.689	0.036	0.01	0.004	0.003	0.002	0	0	0	0.001	0.119	0.12	0	0	Outpatient
15	527.733	1441	68	178786	222	128.2	71.667	44.733	61.133	0.547	0.364	2.333	1.8	0.448	0.476	0.078	0.068	0.008	0.846	6.667	0.6	0	0	13.933	2.733	3.467	7.733	0.524	0.018	0.654	0.036	0.012	0.005	0.003	0.003	0	0	0.001	0.001	0.131	0.133	0	0	Outpatient
15	498.733	1441	68	137757	210.933	122.133	68.533	42.933	54.2	0.439	0.354	2.133	1.733	0.448	0.476	0.039	0.058	0.006	0.897	5.067	0.533	0	0	10.6	2.133	3	5.467	0.41	0.02	0.673	0.038	0.012	0.005	0.003	0.003	0	0	0	0.001	0.138	0.139	0	0	Outpatient
16	441.5	1374	68	112332	186.062	105.5	61.625	35.688	52.625	0.558	0.34	2.062	1.5	0.375	0.392	0.09	0.067	0.008	0.835	7.062	0.562	0	0	18.25	3.25	4.438	10.562	0.675	0.017	0.694	0.035	0.01	0.004	0.002	0.003	0	0	0.001	0.001	0.118	0.12	0	0	Outpatient
15	527.733	1441	68	178786	222	128.2	71.667	44.733	61.133	0.547	0.364	2.333	1.8	0.448	0.476	0.078	0.068	0.008	0.846	6.667	0.6	0	0	13.933	2.733	3.467	7.733	0.524	0.018	0.654	0.036	0.012	0.005	0.003	0.003	0	0	0.001	0.001	0.131	0.133	0	0	Outpatient
15	526.2	1441	68	179136	222.4	125.267	73.067	45.6	59.867	0.534	0.405	2.4	1.933	0.448	0.486	0.078	0.068	0.008	0.845	6.667	0.6	0	0	18.467	3.867	4.133	10.467	0.61	0.018	0.657	0.037	0.011	0.005	0.002	0.003	0	0	0	0.001	0.133	0.134	0	0	Outpatient
14	467.286	1441	68	133514	197.786	115.143	63.143	39.5	51.714	0.549	0.386	2.286	1.786	0.516	0.549	0.045	0.066	0.007	0.882	5.429	0.571	0	0	11.5	2.143	3.286	6.071	0.505	0.017	0.69	0.035	0.012	0.005	0.003	0.003	0	0	0	0.001	0.128	0.129	0	0	Outpatient
13	470	1441	68	144528	200.538	114.154	64.308	41.077	49.923	0.517	0.413	2.385	1.923	0.603	0.641	0.048	0.071	0.007	0.874	5.846	0.615	0	0	11.538	2.154	3.308	6.077	0.462	0.017	0.689	0.036	0.01	0.004	0.003	0.002	0	0	0	0.001	0.119	0.12	0	0	Outpatient
14	534.571	1441	68	191783	226.286	128.214	73.357	46.571	60.143	0.521	0.385	2.429	1.929	0.516	0.549	0.082	0.072	0.009	0.837	7.143	0.643	0	0	14.143	2.786	3.5	7.857	0.495	0.018	0.66	0.035	0.011	0.005	0.002	0.003	0	0	0.001	0.001	0.121	0.122	0	0	Outpatient
15	527.733	1441	68	178786	222	128.2	71.667	44.733	61.133	0.547	0.364	2.333	1.8	0.448	0.476	0.078	0.068	0.008	0.846	6.667	0.6	0	0	13.933	2.733	3.467	7.733	0.524	0.018	0.654	0.036	0.012	0.005	0.003	0.003	0	0	0.001	0.001	0.131	0.133	0	0	Outpatient
15	527.733	1441	68	178786	222	128.2	71.667	44.733	61.133	0.547	0.364	2.333	1.8	0.448	0.476	0.078	0.068	0.008	0.846	6.667	0.6	0	0	13.933	2.733	3.467	7.733	0.524	0.018	0.654	0.036	0.012	0.005	0.003	0.003	0	0	0.001	0.001	0.131	0.133	0	0	Outpatient
14	467.286	1441	68	133514	197.786	115.143	63.143	39.5	51.714	0.549	0.386	2.286	1.786	0.516	0.549	0.045	0.066	0.007	0.882	5.429	0.571	0	0	11.5	2.143	3.286	6.071	0.505	0.017	0.69	0.035	0.012	0.005	0.003	0.003	0	0	0	0.001	0.128	0.129	0	0	Outpatient
13	470	1441	68	144528	200.538	114.154	64.308	41.077	49.923	0.517	0.413	2.385	1.923	0.603	0.641	0.048	0.071	0.007	0.874	5.846	0.615	0	0	11.538	2.154	3.308	6.077	0.462	0.017	0.689	0.036	0.01	0.004	0.003	0.002	0	0	0	0.001	0.119	0.12	0	0	Outpatient
13	470	1441	68	144528	200.538	114.154	64.308	41.077	49.923	0.517	0.413	2.385	1.923	0.603	0.641	0.048	0.071	0.007	0.874	5.846	0.615	0	0	11.538	2.154	3.308	6.077	0.462	0.017	0.689	0.036	0.01	0.004	0.003	0.002	0	0	0	0.001	0.119	0.12	0	0	Outpatient
124	894.395	34350	62	9.64621e+06	379.056	213.306	125.71	63.371	112.952	0.549	0.44	5.105	4.298	3.016	0	0.038	0.039	0.003	0.92	4.097	0.371	0	0	14.113	2.774	3.984	7.355	0.479	0.001	0.975	0.001	0	0	0	0	0	0	0	0	0.006	0.006	0	0	Inpatient
166	657.765	5405	37	408901	276.446	163.62	91.072	46.952	79.675	0.453	0.295	2.837	2.024	0.079	0.12	0.048	0.038	0.005	0.909	2.717	0.404	0.004	0	14.289	2.59	4.036	7.663	0.472	0.004	0.89	0.01	0.003	0.001	0	0.001	0	0	0	0	0.044	0.044	0	0	Inpatient
126	885.802	34350	62	9.49299e+06	376.73	211.063	124.063	62.81	111.135	0.545	0.436	4.992	4.19	2.918	0	0.038	0.039	0.003	0.92	4.063	0.365	0	0	14.825	2.73	4.198	7.897	0.488	0.001	0.976	0.001	0	0	0	0	0	0	0	0	0.006	0.006	0	0	Inpatient
123	873.642	34350	62	9.65567e+06	369.894	209.74	122.13	62.862	109.016	0.557	0.441	4.959	4.098	3.038	0	0.038	0.042	0.004	0.917	4.26	0.382	0	0	13.569	2.593	4.073	6.902	0.458	0.001	0.976	0.001	0	0	0	0	0	0	0	0	0.006	0.006	0	0	Inpatient
137	780.204	34350	79	8.50172e+06	331.321	183.255	111.007	57.73	96.891	0.545	0.477	4.307	3.905	2.443	0	0.043	0.046	0.005	0.907	4.175	0.394	0	0	15.058	2.854	4.358	7.847	0.529	0.001	0.978	0.001	0	0	0	0	0	0	0	0	0.006	0.006	0	0	Inpatient
127	895.039	34350	62	9.41427e+06	379.78	212.882	125.74	64.016	112.622	0.549	0.441	5.031	4.205	2.932	0	0.045	0.045	0.004	0.905	5.118	0.402	0	0	14.598	2.803	4.205	7.591	0.508	0.001	0.975	0.001	0	0	0	0	0	0	0	0	0.006	0.006	0	0	Inpatient
119	880.681	34350	65	9.84791e+06	372.345	207.966	125.588	63.008	111.773	0.541	0.462	5.025	4.513	3.357	0	0.034	0.044	0.004	0.919	3.992	0.412	0	0	14.681	2.933	3.975	7.773	0.486	0.001	0.975	0.002	0	0	0	0	0	0	0	0	0.006	0.006	0	0	Inpatient
123	816.122	34350	62	9.47831e+06	346.837	190.683	116.691	59.528	102.382	0.55	0.467	4.561	4.081	3.011	0	0.037	0.041	0.004	0.918	4.187	0.358	0	0	14.423	2.805	3.951	7.667	0.486	0	0.977	0.001	0	0	0	0	0	0	0	0	0.006	0.006	0	0	Inpatient
127	882.717	34350	62	9.42092e+06	375.142	210.11	123.575	63.433	110.457	0.554	0.442	5.055	4.197	2.965	0	0.039	0.044	0.004	0.913	5.055	0.394	0	0	14.764	2.882	4.039	7.843	0.498	0	0.976	0.001	0	0	0	0	0	0	0	0	0.006	0.006	0	0	Inpatient
127	885.244	34350	62	9.41949e+06	376.276	210.732	123.795	63.622	110.819	0.554	0.442	5.094	4.236	2.969	0	0.037	0.043	0.004	0.917	4	0.378	0	0	14.598	2.835	4.024	7.74	0.481	0.001	0.975	0.002	0	0	0	0	0	0	0	0	0.007	0.007	0	0	Inpatient
125	895.448	34350	62	9.56609e+06	380.208	213.208	125.672	63.648	112.712	0.552	0.442	5.104	4.288	3.063	0	0.039	0.041	0.003	0.917	5.168	0.384	0	0	14.616	2.864	4.16	7.592	0.504	0.001	0.975	0.002	0	0	0	0	0	0	0	0	0.006	0.006	0	0	Inpatient
126	917.103	34350	62	9.4905e+06	388.016	219.794	128.008	65.54	115.746	0.543	0.433	5.095	4.23	3.017	0	0.042	0.043	0.004	0.912	4.651	0.381	0	0	14.095	2.881	3.976	7.238	0.502	0.001	0.974	0.002	0.001	0	0	0	0	0	0	0	0.007	0.007	0	0	Inpatient
131	878.55	34350	62	9.13229e+06	373.344	209.817	122.298	62.771	110.321	0.55	0.439	4.916	4.076	2.697	0	0.044	0.043	0.004	0.909	3.87	0.374	0	0	14.145	2.71	4.061	7.374	0.474	0.001	0.976	0.001	0	0	0	0	0	0	0	0	0.006	0.006	0	0	Inpatient
133	849.331	34350	62	8.91968e+06	359.226	203.632	118.429	62.414	105.632	0.555	0.443	4.782	3.962	2.611	0	0.036	0.039	0.004	0.921	3.902	0.361	0	0	13.632	2.639	3.917	7.075	0.469	0.001	0.977	0.001	0	0	0	0	0	0	0	0	0.006	0.006	0	0	Inpatient
124	900.25	34350	62	9.64357e+06	381.185	215.032	126.855	63.935	113.242	0.546	0.439	5.129	4.355	3.088	0	0.036	0.04	0.003	0.92	4.371	0.363	0	0	13.677	2.75	3.976	6.952	0.474	0.001	0.976	0.002	0.001	0	0	0	0	0	0	0	0.007	0.007	0	0	Inpatient
124	906.895	34350	62	9.64545e+06	384.427	217.016	126.677	64.847	113.927	0.548	0.435	5.137	4.25	3.107	0	0.037	0.043	0.004	0.917	4.089	0.379	0	0	14.581	2.839	4.008	7.734	0.485	0.001	0.975	0.001	0	0	0	0	0	0	0	0	0.006	0.006	0	0	Inpatient
125	893.976	34350	62	9.56615e+06	379.92	213.112	125.136	63.808	112	0.549	0.437	5.096	4.24	3.061	0	0.037	0.043	0.004	0.917	4.056	0.376	0	0	14.032	2.776	3.976	7.28	0.478	0.001	0.975	0.001	0	0	0	0	0	0	0	0	0.006	0.006	0	0	Inpatient
124	908.21	34350	62	9.64663e+06	386.323	217.282	125.71	65.032	113.863	0.553	0.437	5.339	4.419	3.138	0	0.038	0.041	0.004	0.917	4.113	0.379	0	0	14.839	2.782	3.984	8.073	0.478	0.001	0.974	0.002	0.001	0	0	0	0	0	0	0	0.007	0.007	0	0	Inpatient
Supplementary Table S2. Matrix with the entire dataset retrieved from INPROF for the COVID-19 severity prediction. The 44 interrelational protein features for the 159 samples are shown. The severity group is also included in the last column (label)
