# Supplementary material for: Interrelational Proteomic Sequence Features Enhance Predictive Modeling: Application to COVID-19 Severity
Source: Biomedicines. 2026 Feb 6;14(2):378. doi: 10.3390/biomedicines14020378 (PMC12937695; doi:10.3390/biomedicines14020378)
Supplement: Supplementary file 1 [file biomedicines-14-00378-s001.zip › Supplementary_Table_S3.xlsx]

## Sheet: Supplementary_Table_S2
PFAM	ICU	Inpatient	Outpatient
PF07679	0.5	156.278	1.56489
PF00041	7.6	128.222	2.92366
PF00023	0	14	0.519084
PF00094	2.1	10.8333	0.0458015
PF00096	2.6	10.6667	6.91603
PF02493	9	10.6667	9.89313
PF01826	0	10	0
PF08742	2.1	10	0.0458015
PF02818	0	8.5	0
PF13927	0.7	8.16667	0.847328
PF00028	0.5	7.77778	0.725191
PF12714	0	6.66667	0
PF00567	0.2	6.61111	0
PF00612	0	6	0.229008
PF01391	15.5	6	0.916031
PF09042	0	5.66667	0
PF03736	0	4.66667	0.10687
PF00057	0.2	3.88889	1.44275
PF13895	0.9	3.88889	0.564885
PF00045	0	3.55556	0.183206
PF00069	0	3.22222	0.244275
PF07686	0.2	3.05556	0.458015
PF12874	0	3	0.0152672
PF02174	0	2.94444	0.0152672
PF00048	0	2.72222	0.274809
PF15070	0.4	2.27778	0.160305
PF00050	0	2.22222	0.160305
PF00536	0	2.16667	0.0839695
PF00059	0	2.11111	0.282443
PF12662	0	2.11111	0.320611
PF14604	0	2.11111	0.0381679
PF00018	0	2	0.10687
PF00092	2.4	2	0.175573
PF00130	0	2	0.122137
PF00169	0	2	0.167939
PF12736	0.2	2	0.534351
PF14753	0	2	0
PF02825	0	1.88889	0
PF00010	0	1.77778	0
PF00013	0	1.77778	0.236641
PF00058	0	1.77778	0.992366
PF00102	0	1.66667	1.57252
PF12214	0	1.66667	0
PF13920	0	1.66667	0.0305344
PF00791	0	1.55556	0.0305344
PF13855	0	1.55556	0.801527
PF03607	0	1.44444	0
PF06409	1.8	1.44444	0.0916031
PF01033	0	1.33333	0.0152672
PF12872	0.5	1.11111	0.992366
Supplementary Table S3. Top-50 Pfam domains found shared by each paired proteins in each patient. Values represent are the percentage of matched domains per patient.
